# Supplementary material for: Dynamics of Weeds in the Soil Seed Bank: A Hidden Markov Model to Estimate Life History Traits from Standing Plant Time Series
Source: PLoS One. 2015 Oct 1;10(10):e0139278. doi: 10.1371/journal.pone.0139278 (PMC4591344; doi:10.1371/journal.pone.0139278)
Supplement: S4 File — Coordinates are given in the Lambert II reference system (epsg:27572). (CSV) [file pone.0139278.s013.csv]

id	XLAMB2	YLAMB2
AL001	1014900	2437000
AL002	984900	2371500
AL003	970300	2340400
AL004	966800	2317100
AL005	975000	2335800
AL006	987800	2329700
AL007	987800	2329700
AL008	988300	2437700
AL009	984400	2443900
AL010	985300	2419300
AL011	1010100	2463500
AL012	978400	2419400
AL013	978400	2419400
AL014	987100	2364500
AL015	978900	2366200
AL016	1000900	2424800
AL017	989200	2416600
AL019	992300	2385600
AL020	991100	2394200
AQ001	348300	1836800
AQ005	440000	1905900
AQ006	354600	1870000
AQ007	354600	1870000
AQ010	351600	1853700
AQ012	332700	1855300
AQ016	386100	1865700
AQ021	400300	1989200
AQ022	373400	1998800
AQ023	394000	1994900
AQ024	402200	1975400
AU001	666700	2086000
AU002	666700	2086000
AU003	666700	2086000
AU005	666700	2086000
AU006	666700	2086000
AU007	666700	2086000
AU008	666700	2086000
AU009	666700	2086000
AU010	666700	2086000
AU011	668200	2126500
AU012	668200	2126500
AU013	668200	2126500
AU014	668200	2126500
AU015	668200	2126500
AU016	668200	2126500
AU018	668200	2126500
AU019	668200	2126500
AU020	668200	2126500
AU021	691500	2152600
AU022	691500	2152600
AU031	685500	2148900
AU032	685500	2148900
AU033	677200	2155700
AU034	666700	2086000
AU035	666700	2086000
BO001	756700	2314800
BO003	818000	2225500
BO006	783200	2211200
BO007	807600	2193200
BO012	NA	NA
BO013	756700	2314800
BO014	821500	2263000
BO018	NA	NA
BO022	676800	2228900
BO023	710000	2180900
BO025	810600	2197100
BO030	690900	2303100
BO034	756700	2314800
BO037	646000	2300400
BO038	685100	2298500
BO041	744300	2286900
BO042	685100	2298500
BO044	674700	2353300
BO046	801600	2215200
BO047	801600	2215200
BO054	795700	2219500
BO055	795700	2219500
BO056	818000	2225500
BO069	685100	2298500
BO079	646600	2305300
Bo084	NA	NA
BR005	312400	2347400
BR017	297400	2386700
BR027	300800	2357900
BR030	214600	2389500
BR042	246400	2336500
BR051	286700	2353500
BR055	326500	2355700
CA017	723600	2377600
CE009	582900	2315100
CE023	613500	2275000
CE025	576900	2337900
CE038	587700	2289900
CE044	507600	2356300
CE048	578900	2341200
CE051	513900	2362400
CE053	526600	2350300
CE054	564100	2206500
CE055	564100	2206500
CE057	598600	2344200
CE058	579000	2328300
CE061	624100	2226000
CE065	566600	2183400
CE066	505900	2307200
CE071	603000	2205900
CE072	548900	2338600
CE074	506000	2214400
CE076	555100	2229100
CE082	565900	2363300
CE084	502500	2182300
CE085	642800	2213300
FC002	854700	2230600
FC003	823800	2221800
FC004	823800	2221800
FC005	876000	2325700
FC006	854700	2230600
FC007	876000	2325700
FC008	859100	2297400
FC010	890000	2320000
FC011	858600	2278500
FC013	850400	2299200
FC015	869600	2264300
FC016	859100	2297400
FC020	844600	2230200
FC021	823800	2221800
FC022	834600	2216900
IF004	657700	2452700
IF005	657700	2452700
IF010	631600	2387700
IF012	658300	2407700
IF016	648000	2429600
IF017	648000	2429600
IF018	674800	2381200
IF023	549600	2442100
IF024	549600	2442100
IF026	563200	2427000
IF031	607900	2392500
IF032	586500	2405400
IF035	594500	2378500
IF039	586400	2461300
IF040	604500	2450400
LI003	492800	2086500
LI011	551100	2148200
LO003	883300	2419400
LO009	847300	2430400
LO018	805000	2424900
LO033	888500	2449600
LR001	811200	2480300
LR002	558300	1814400
LR003	558300	1814400
LR004	558300	1814400
LR005	558300	1814400
LR006	558300	1814400
LR007	568900	1812900
LR008	568900	1812900
LR009	579700	1808800
LR010	579700	1808800
LR011	579700	1808800
LR012	579700	1808800
LR013	562000	1825000
LR014	562000	1825000
LR015	562000	1825000
LR016	562000	1825000
LR017	574200	1810800
LR018	574200	1810800
LR019	575600	1814400
LR021	575800	1802100
LR022	572100	1800100
LR023	559800	1801700
LR024	559800	1801700
LR025	575600	1814400
LR028	574200	1810800
LR030	581700	1817400
LR031	595700	1818700
MP001	562800	1822800
MP002	540200	1848700
MP006	533900	1859600
MP008	540600	1844200
MP009	540600	1844200
MP010	540600	1844200
MP011	540600	1844200
MP013	520500	1820300
MP014	520500	1820300
MP015	503500	1833100
MP017	503500	1833100
MP018	496500	1841300
MP019	496500	1841300
MP021	514100	1825100
MP022	514100	1825100
MP023	509600	1826000
MP028	529800	1894400
MP029	505700	1824600
MP030	505700	1824600
MP031	505700	1824600
MP032	505700	1824600
MP035	470600	1872300
MP037	449200	1876800
MP038	449200	1876800
MP039	520500	1820300
MP042	533900	1859600
MP045	449200	1876800
MP072	530000	1816800
MP073	533900	1824100
MP076	527600	1826100
MP078	528000	1822900
MP079	528400	1812500
MP080	530000	1816800
MP082	530000	1816800
MP083	530800	1836500
MP084	530800	1836500
MP085	534400	1831200
PA001	582800	2645200
PA002	801000	1868500
PA005	801000	1868500
PA007	NA	NA
PA008	816300	1887700
PA010	862100	1867700
PA012	853100	1885400
PA014	892000	1898800
PA016	892000	1898800
PA017	884600	1936400
PA020	810000	1873900
PA021	853200	1897000
PC003	425500	2070000
PC004	428700	2081200
PC006	415500	2047100
PC010	368800	2087200
PC011	368800	2087200
PC013	396000	2125600
PC014	383100	2134900
PC016	387500	2136800
PC019	427100	2187000
PC020	441700	2176900
PC021	487600	2154100
PC022	440000	2189400
PC023	456800	2205300
PC024	456800	2205300
PC025	453000	2213000
PC026	429900	2161800
PC027	423500	2160400
PC028	429900	2161800
PC030	429900	2161800
PC031	429900	2161800
PC032	456800	2205300
PC033	456800	2205300
PC034	453000	2213000
PC035	460000	2174800
PC036	460000	2174800
PC038	456600	2176100
PC039	487600	2154100
PC040	487600	2154100
PC044	417100	2201500
PC045	422800	2193500
PC046	417000	2138500
PC047	383100	2134900
PC048	383100	2134900
PC049	430800	2184500
PC050	423500	2160400
PC051	441700	2176900
PC052	444400	2177300
PC053	440000	2189400
PC055	434100	2081700
PC056	434100	2081700
PC057	417100	2058100
PC058	417100	2058100
PC059	417100	2058100
PC061	425500	2070000
PC065	333500	2137600
PC066	370400	2110200
PC069	341600	2137300
PC070	387500	2136800
PC071	487600	2154100
PI001	630100	2497000
PI002	684200	2461100
PI003	641800	2521900
PI004	711200	2520700
PI006	667800	2547500
PI009	645400	2466600
PI011	597400	2552700
PI018	590700	2466700
PI027	711200	2520700
PI028	592700	2520100
PI031	655300	2499000
PI035	652500	2523500
PI041	630100	2533100
PL001	628300	2512000
PL002	381700	2273600
PL003	353600	2219400
PL004	420400	2348200
PL006	368500	2382300
PL007	420400	2348200
PL009	457900	2355000
PL010	361600	2293800
PL012	400900	2238600
PL014	400400	2242700
PL016	310900	2278200
PL017	373700	2284300
PL018	373700	2284300
PL019	420400	2348200
PL020	420400	2348200
PL021	381700	2273600
PL024	316500	2316100
PL025	331400	2197300
PL027	322400	2192200
PL028	436000	2342900
PL030	331400	2197300
PL031	322400	2192200
PL032	331400	2197300
PL033	331400	2197300
PL034	400900	2238600
PL036	438400	2281100
PL038	438400	2281100
PL039	438400	2281100
PL040	436000	2292200
PL043	368500	2382300
PL044	430900	2341400
PL045	436000	2342900
PL046	414200	2318900
PL047	414200	2318900
PL048	428600	2329600
PL049	424300	2328100
PL051	321500	2308500
PL052	440100	2344000
PL053	440100	2344000
PL054	440100	2344000
PL055	430300	2324300
PL056	438400	2281100
PL057	438400	2281100
PL061	337200	2224200
